# Supplementary material for: CrPS4 Nanoflakes as Stable Direct-Band-Gap 2D Materials for Ultrafast Pulse Laser Applications
Source: Nanomaterials (Basel). 2023 Mar 22;13(6):1128. doi: 10.3390/nano13061128 (PMC10052116; doi:10.3390/nano13061128)
Supplement: Supplementary file 1 [file nanomaterials-13-01128-s001.zip]

Archive with 1 entries (1 files):
- nanomaterials-2270930-supplementary.pdf
